# Supplementary material for: Changes in utilization of health services among poor and rural residents in Uganda: are reforms benefitting the poor?
Source: Int J Equity Health. 2009 Nov 12;8:39. doi: 10.1186/1475-9276-8-39 (PMC2781807; doi:10.1186/1475-9276-8-39)
Supplement: Additional file 1 — Appendix for the paper by Pariyo, Ekirapa-Kiracho et al Changes in utilisation among the rural and poor in Uganda. This is an Excel file that contains two by two tables used in the calculation of odds ratios reported in the paper. [file 1475-9276-8-39-S1.xls]

## Sheet: Sheet1
Appendix for the paper by Pariyo, Ekirapa et al Changes in utilisation among the rural and poor in Uganda.
Two by two tables used in the calculation of odds ratios for reasons for not seeking care by rural residence and the most poor
	Sought care					95% Confidence Intervals
	Yes	No	Total		Odds Ratio	Lower	Upper
Ill in 2005/6	13514	1912	15426		0.56	0.52	0.61
Ill in 2002/3	12898	1019	13917
Total	26412	2931	29343
	Mentioned high cost as reason for not seeking care
	Yes	No	Total
Rural respondents in 2005/6	564	34973	35537		0.89	0.8	1
Rural respondents in 2002/3	787	43660	44447
Total	1351	78633	79984
	Mentioned high cost as reason for not seeking care
	Yes	No	Total
Most poor in 2005/6	138	6923	7061		0.99	0.8	1.23
Most poor in 2002/3	267	13305	13572
Total	405	20228	20633
	Mentioned long distance as reason for not seeking care
	Yes	No	Total
Rural respondents in 2005/6	207	35330	35537		0.57	0.48	0.67
Rural respondents in 2002/3	455	43992	44447
Total	662	79322	79984
	Mentioned long distance as reason for not seeking care
	Yes	No	Total
Most poor in 2005/6	76	6985	7061		0.87	0.65	1.15
Most poor in 2002/3	168	13404	13572
Total	244	20389	20633
	Mentioned lack of drugs as reason for not seeking care
	Yes	No	Total
Rural respondents in 2005/6	50	35487	35537		1.2	0.8	1.8
Rural respondents in 2002/3	52	44395	44447
Total	102	79882	79984
	Mentioned lack of drugs as reason for not seeking care
	Yes	No	Total
Most poor in 2005/6	21	7040	7061		1.39	0.77	2.52
Most poor in 2002/3	29	13543	13572
Total	50	20583	20633
	Mentioned staff availability as reason for not seeking care
	Yes	No	Total
Rural respondents in 2005/6	9	35528	35537
Rural respondents in 2002/3	3	44444	44447
Total	12	79972	79984
	Mentioned staff availability as reason for not seeking care
	Yes	No	Total
Most poor in 2005/6	5	7056	7061
Most poor in 2002/3	3	13569	13572
Total	8	20625	20633
	Mentioned staff attitudes as reason for not seeking care
	Yes	No	Total
Rural respondents in 2005/6	4	35533	35537
Rural respondents in 2002/3	2	44445	44447
Total	6	79978	79984
	Mentioned staff attitudes as reason for not seeking care
	Yes	No	Total
Most poor in 2005/6	0	7061	7061
Most poor in 2002/3	3	13569	13572
Total	3	20630	20633
